# Supplementary material for: Study of Concrete Deterioration Damage by Landfill Leachate in Cold Regions
Source: Materials (Basel). 2025 May 19;18(10):2361. doi: 10.3390/ma18102361 (PMC12113290; doi:10.3390/ma18102361)
Supplement: Supplementary file 1 [file materials-18-02361-s001.zip]

Archive with 2 entries (2 files):
- Data.xlsx
- Supporting information.pdf
