# Supplementary material for: Study of Concrete Deterioration Damage by Landfill Leachate in Cold Regions
Source: Materials (Basel). 2025 May 19;18(10):2361. doi: 10.3390/ma18102361 (PMC12113290; doi:10.3390/ma18102361)
Supplement: Supplementary file 1 [file materials-18-02361-s001.zip › Data.xlsx]

## Sheet: Loaded-Landfill leachate
unapplied load	0	0	0	30	30	30	60	60	60	90	90	90	120	120	120
mass	163.5	164.4	166.8	163.65	164.88	166.97	163.34	164.27	166.59	163.31	164.22	166.55	162.31	164.12	165.58
compressive strength	41.2333	41.2867	41.3067	42.6404	42.7604	42.8104	40.8209	40.9409	41.0209	40.7548	40.8648	40.7448	39.7938	39.9838	40.0438
dynamic elastic modulus	36.7025	36.7187	36.7248	36.58	36.62	36.63	36.52	36.52	36.54	36.55	36.59	36.62	36.43	36.47	36.49
20% load	0	0	0	30	30	30	60	60	60	90	90	90	120	120	120
mass	155.76	156.43	163.81	155.78	156.65	164.11	156.98	157.67	165.23	156.85	157.55	165.16	155.65	156.33	163.77
compressive strength	31.33	38.22	43.29	31.46	38.48	43.55	31.98	39.91	43.81	31.785	38.974	42.757	31.135	38.389	42.003
dynamic elastic modulus	35.5899	38.9202	41.1641	35.6563	39.0391	41.2752	35.9203	39.6854	41.3859	35.75	39.3	40.9353	35.35	39.25	40.46
40%load	0	0	0	30	30	30	60	60	60	90	90	90	120	120	120
mass	155.92	155.92	161.59	155.25	156.97	163.66	154.95	157.92	164.62	154.57	157.71	164.4	154.34	155.51	160.17
compressive strength	38.87	37.57	37.05	40.17	38.35	37.232	40.69	38.48	37.895	40.118	37.739	37.232	36.99	36.1	34.75
dynamic elastic modulus	39.2167	38.621	38.3795	39.8016	38.9797	38.4642	40.0326	39.0391	38.7709	39.7784	38.699	38.4642	38.9976	38.3552	37.8169

## Sheet: Freeze-thaw  -Loaded -leachate
	0	0	0	Ⅰ	Ⅰ	Ⅰ	Ⅱ	Ⅱ	Ⅱ	Ⅲ	Ⅲ	Ⅲ	Ⅳ	Ⅳ	Ⅳ
mass	163.55	163.67	163.75	162.47	163.15	163.26	161.95	161.96	162.13	160.2	160.35	160.7	158.1	158.23	158.2
compressive strength	30.49	30.63	30.56	30.1	29.59	29.65	29.19	29.29	29.67	28.55	28.57	28.69	25.62	25.43	26.2
dynamic elastic modulus	35.15	35.22	35.19	34.65	34.79	34.9	34.47	34.52	34.73	34.13	34.16	34.19	32.4	32.59	32.74

## Sheet: Corrosion scenario
	0	0	0	Ⅰ	Ⅰ	Ⅰ	Ⅱ	Ⅱ	Ⅱ	Ⅲ	Ⅲ	Ⅲ	Ⅳ	Ⅳ	Ⅳ
Gas-Liquid
mass	161.31	161.27	161.21	161.87	161.75	161.67	161.66	161.63	161.58	161.15	161.12	160.99	160.21	160.11	159.7
compressive strength	38.26	38.46	39.2	36.98	35.86	37.14	35.98	33.04	35.28	33.44	32.64	33.88	33.64	32.8	32.54
dynamic elastic modulus	37.76	32.72	36.82	37.82	32.79	36.88	37.95	33.16	37.2	33.16	40.65	40.48	33.45	31.44	32.79
Liquid-Solid
mass	167.58	167.67	167.68	168.05	168.12	168.15	168.03	168.09	168.14	167.95	167.97	168.04	166.01	166.1	166.21
compressive strength	35.7	33.8	33.4	35.84	33.94	33.54	36.12	34.64	34.24	29.4	27.62	26.14	26.8	27.4	27.31
dynamic elastic modulus	37.82	35.38	36.82	35.25	42.84	37.08	40.14	39.33	40.09	35.45	34.5	35.38	34.71	33.01	34.5
Gas-Liquid-Solid
mass	161.47	161.46	161.45	163.62	163.4	163.5	162.55	162.32	162.45	162.57	162.37	162.47	159.03	158.81	158.9
compressive strength	35.64	36.32	36.4	34.92	34.45	33.45	32.46	32.5	33.32	29.18	29.5	28.84	27.13	28.91	28.88
dynamic elastic modulus	39.8	35.45	38.07	36.63	35.25	36.31	34.57	34.15	36.88	35.92	34.57	35.65	33.59	31.52	32.79
